# Supplementary material for: Putative Cooperative ATP–DnaA Binding to Double-Stranded DnaA Box and Single-Stranded DnaA-Trio Motif upon Helicobacter pylori Replication Initiation Complex Assembly
Source: Int J Mol Sci. 2021 Jun 21;22(12):6643. doi: 10.3390/ijms22126643 (PMC8235120; doi:10.3390/ijms22126643)
Supplement: Supplementary file 1 [file ijms-22-06643-s001.zip]

Archive with 1 entries (1 files):
- ijms-1255930-supplementary.pdf
